# Supplementary material for: Physiological response and transcriptome analyses of leguminous Indigofera bungeana Walp. to drought stress
Source: PeerJ. 2023 Jun 14;11:e15440. doi: 10.7717/peerj.15440 (PMC10276564; doi:10.7717/peerj.15440)
Supplement: Supplemental Information 1 — Sheet: It represents an indicator. The ordinate is the indicator; the ordinate is the sample name in sheet [file peerj-11-15440-s001.xlsx]

## Sheet: specific leaf area 
specific leaf area
Numbering	dry weight	leaf area cm2	specific leaf area
MJ CK-4	0.2306	49.7836	215.887
MJ CK-5	0.24	62.2957	259.565
MJ CK-6	0.1506	50.2247	333.497
MJ CK-8	0.499	117.492	235.454
MJ CK-11	0.5669	205.172	361.92
MJ CK-12	0.345	139.67	404.841
MJ 1-3	0.5541	74.8395	135.065
MJ 1-5	0.3659	45.1303	123.341
MJ 1-6	0.5377	91.52	170.206
MJ 1-9	0.3923	54.1952	138.147
MJ 1-10	0.1666	21.6511	129.959
MJ 1-13	0.267	44.7646	167.658
MJ 1-14	0.1881	24.9939	132.876

## Sheet: Biomass 
	Biomass
No.	Part	Number of Plants	Total Weight (g)
MJ CK-5	Root	4	4.0392
	stem	4	4.7816
	leaf	4	5.0314
MJ CK-8	Root	4	4.0795
	stem	4	5.4224
	leaf	4	4.4248
MJ CK-12	Root	4	4.0216
	stem	4	4.8398
	leaf	4	4.5026
MJ 1-5	Root	3	3.1903
	stem	3	3.5364
	leaf	3	3.8879
MJ 1-10	Root	4	3.4347
	stem	4	3.7131
	leaf	4	3.9975
MJ 1-14	Root	4	3.4268
	stem	4	4.1995
	leaf	4	4.2558

## Sheet: Root
	Length(cm)	SurfArea(cm2)	RootVolume(cm3)	Forks
MJ CK-6	271.967	32.0228	0.3	616
MJ CK-6	999.826	144.517	1.662	3086
MJ CK-12	887.855	92.8007	0.772	2661
MJ CK-4	668.491	65.4196	0.509	1567
MJ CK-5	647.289	72.4075	0.645	1579
MJ CK-11	1777.87	175.659	1.381	6128
MJ CK-8	1372.5	155.44	1.401	3831
MJ 1-5	430.049	41.0511	0.312	989
MJ 1-9	738.481	71.3269	0.548	3242
MJ 1-14	489.099	47.4756	0.367	1478
MJ 1-3	1711.5	181.668	1.535	6667
MJ 1-6	535.319	59.405	0.525	1392
MJ 1-6	495.707	51.7649	0.43	2103
MJ 1-10	549.408	48.3432	0.339	1645
MJ 1-13	1003.31	88.0304	0.615	3743
MJ 1-17	1596.58	149.863	1.119	6317
