# Supplementary material for: Physiological response and transcriptome analyses of leguminous Indigofera bungeana Walp. to drought stress
Source: PeerJ. 2023 Jun 14;11:e15440. doi: 10.7717/peerj.15440 (PMC10276564; doi:10.7717/peerj.15440)
Supplement: Supplemental Information 2 — Sheet: It represents an indicator. The ordinate is the indicator; the ordinate is the sample name in sheet [file peerj-11-15440-s002.xlsx]

## Sheet: （proline）Pro
Proline
Numbering	Treatment	Pro
MJ-CK-1	Control	25.7528
MJ-CK-2	Control	29.695
MJ-CK-3	Control	43.4818
MJ-CK-4	Control	41.3538
MJ-CK-5	Control	33.2098
MJ-D-1	Drought	212.935
MJ-D-2	Drought	114.164
MJ-D-3	Drought	169.689
MJ-D-4	Drought	78.9888
MJ-D-5	Drought	118.473

## Sheet: malondialdehyde (MDA)
Malondialdehyde
Numbering	Treatment	MDA
MJ-CK-1	Control	29.871
MJ-CK-2	Control	28.9103
MJ-CK-3	Control	34.3153
MJ-CK-4	Control	31.8012
MJ-CK-5	Control	39.173
MJ-D-1	Drought	53.2826
MJ-D-2	Drought	45.4261
MJ-D-3	Drought	52.2119
MJ-D-4	Drought	41.3207
MJ-D-5	Drought	42.7017

## Sheet: δ13C values (δ13C)
δ13C values (δ13C)
Numbering	(δ13C)
21185-MJ-CK-L-1	-30.2435
21185-MJ-CK-L-2	-30.2805
21185-MJ-CK-L-3	-30.2785
21185-MJ-L-1	-29.6645
21185-MJ-L-2	-29.6345
21185-MJ-L-3	-29.6235
21185-MJ-CK-S-1	-30.2645
21185-MJ-CK-S-2	-30.2185
21185-MJ-CK-S-3	-30.3475
21185-MJ-S-1	-29.2245
21185-MJ-S-2	-29.3145
21185-MJ-S-3	-29.1985
21185-MJ-CK-R-1	-29.0845
21185-MJ-CK-R-2	-29.0545
21185-MJ-CK-R-3	-28.8935
21185-MJ-R-1	-28.0645
21185-MJ-R-2	-28.0595
21185-MJ-R-3	-28.0795

## Sheet: starch content (Sc) 
starch content
Numbering	Treatment	starch content
MJ-CK-1	Control	26.5759
MJ-CK-2	Control	26.3045
MJ-CK-3	Control	24.6698
MJ-CK-4	Control	24.0168
MJ-CK-5	Control	21.3409
MJ-D-1	Drought	19.9029
MJ-D-2	Drought	19.8822
MJ-D-3	Drought	20.0469
MJ-D-4	Drought	31.9652
MJ-D-5	Drought	18.2547

## Sheet: photosynthesis
Numbering	Pn	Gs	Ci	Tr
CK-1	21.5	0.698	322	8.74
CK-2	20.1	0.42	296	6.09
CK-3	18.8	0.349	297	5.39
CK-4	23.8	0.519	298	6.5
CK-5	14.1	0.472	333	5.64
1-1	17.8	0.496	318	6.14
1-2	8.67	0.278	332	3.94
1-3	4.66	0.0901	305	1.48
1-4	4.05	0.0724	294	1.23
1-5	6.57	0.0681	223	1.16

## Sheet: soluble sugar (Ss)
starch content
Numbering	Treatment	soluble sugar
MJ-CK-1	Control	13.5491
MJ-CK-2	Control	20.8262
MJ-CK-3	Control	13.9447
MJ-CK-4	Control	13.587
MJ-CK-5	Control	10.9069
MJ-D-1	Drought	10.6935
MJ-D-2	Drought	17.5225
MJ-D-3	Drought	18.157
MJ-D-4	Drought	30.3697
MJ-D-5	Drought	18.0534

## Sheet: hydrogen peroxide (H2O2) 
hydrogen peroxide
Numbering	Treatment	H2O2
CK-1	Control	0.62059
CK-2	Control	0.793
CK-3	Control	0.83153
D-1	Drought	1.46609
D-2	Drought	1.46963
D-3	Drought	1.42115

## Sheet: catalase (CAT)
catalase
Numbering	Treatment	CAT
CK-1	Control	101.7
CK-2	Control	155.94
CK-3	Control	113.56
D-1	Drought	189.84
D-2	Drought	262.74
D-3	Drought	216.96

## Sheet: relative water content (RWC)
Relative water content of leaves
Numbering	Fresh weight (g)	Saturation weight (g)	dry weight	RWC（%）
MJ CK-1	0.7491	0.8277	0.1956	87.5653
MJ CK-2	1.5073	1.7032	0.4836	83.9374
MJ CK-3	0.95	1.0075	0.2572	92.3364
MJ CK-7	1.8663	1.9103	0.6	96.642
MJ CK-9	1.9241	2.1706	0.5627	84.6694
MJ CK-10	1.3696	1.4612	0.3738	91.5762
MJ CK-16	1.7753	2.0058	0.5033	84.6589
MJ 1-2	0.9794	1.1855	0.3253	76.0405
MJ 1-4	1.6766	1.9903	0.692	75.8376
MJ 1-7	1.0907	1.4385	0.382	67.08
MJ 1-8	0.939	1.2511	0.3408	65.7146

## Sheet: The total chlorophyll content 
The total chlorophyll content
Numbering	Treatment	CT
CK-1	Control	6.50642
CK-2	Control	8.40289
CK-3	Control	8.13945
D-1	Drought	10.9289
D-2	Drought	8.84376
D-3	Drought	10.7035
