# Supplementary material for: Physiological response and transcriptome analyses of leguminous Indigofera bungeana Walp. to drought stress
Source: PeerJ. 2023 Jun 14;11:e15440. doi: 10.7717/peerj.15440 (PMC10276564; doi:10.7717/peerj.15440)
Supplement: Supplemental Information 3 — Abscissa: name; ordinate: data [file peerj-11-15440-s003.xlsx]

## Sheet: Sheet1
AP2/ERF-ERF	bHLH	C2H2	bZIP	GRAS	MYB	Others	WRKY	NAC	C2C2-Dof	MYB-related	C3H	HSF	GARP-G2-like	HB-HD-ZIP	HMG	NF-YA	HB-other	TCP	Tify
36	33	25	24	23	22	20	15	14	13	11	9	9	8	8	8	8	6	6	6

## Sheet: Sheet2
	TF	number			TF	number
leaf	bHLH	16		Root	AP2/ERF-ERF	36
	MYB-related	11			bHLH	33
	C3H	10			C2H2	25
	Others	9			bZIP	24
	PHD	9			GRAS	23
	GRAS	8			MYB	22
	HSF	8			Others	20
	SET	8			WRKY	15
	NAC	8			NAC	14
	WRKY	7			C2C2-Dof	13
	AP2/ERF-ERF	7			MYB-related	11
	AUX/IAA	6			C3H	9
	C2H2	6			HSF	9
	HB-HD-ZIP	6			GARP-G2-like	8
	NAC	6			HB-HD-ZIP	8
	TRAF	5			HMG	8
	HB-other	5			NF-YA	8
	SNF2	5			HB-other	6
	jumonji	5			TCP	6
	Tify	5			Tify	6
	bZIP	5
