# Supplementary material for: Physiological response and transcriptome analyses of leguminous Indigofera bungeana Walp. to drought stress
Source: PeerJ. 2023 Jun 14;11:e15440. doi: 10.7717/peerj.15440 (PMC10276564; doi:10.7717/peerj.15440)
Supplement: Supplemental Information 4 — Abscissa: name; ordinate: metabolic pathway [file peerj-11-15440-s004.zip]

Archive with 4 entries (4 files):
- File.4/Figure.7a.txt
- File.4/Figure.7b.txt
- File.4/Figure.7c (2).txt
- File.4/Figure.7d.txt
