# Supplementary material for: Physiological response and transcriptome analyses of leguminous Indigofera bungeana Walp. to drought stress
Source: PeerJ. 2023 Jun 14;11:e15440. doi: 10.7717/peerj.15440 (PMC10276564; doi:10.7717/peerj.15440)
Supplement: Supplemental Information 5 — Abscissa: log2FC value in leaf and root; ordinate: gene serial number [file peerj-11-15440-s005.xlsx]

## Sheet: Sheet1
	Leaf-up	root-up
BMK_Unigene_170936	1.15452	-0.912551
BMK_Unigene_172126	1.8835	-0.618887
BMK_Unigene_005951	1.59372	-0.790709
BMK_Unigene_005788	1.21601	-1.10049
BMK_Unigene_168818	2.22242	-0.740975
BMK_Unigene_043808	1.9424	-0.640079
BMK_Unigene_005060	1.65223	-0.901454
BMK_Unigene_168860	1.17938	-1.55011
BMK_Unigene_175669	1.56006	-1.87579
BMK_Unigene_001092	2.91321	-0.896446
BMK_Unigene_043197	-0.784216	1.07512
BMK_Unigene_182249	1.20502	-1.04496
BMK_Unigene_039322	1.18317	-1.63381
BMK_Unigene_024461	0.598886	-1.90274
BMK_Unigene_033978	2.96612	-1.44319
BMK_Unigene_005286	1.96794	-0.77349
BMK_Unigene_135579	1.68727	-1.04041
BMK_Unigene_031078	-0.995725	1.0159
