# Supplementary material for: Physiological response and transcriptome analyses of leguminous Indigofera bungeana Walp. to drought stress
Source: PeerJ. 2023 Jun 14;11:e15440. doi: 10.7717/peerj.15440 (PMC10276564; doi:10.7717/peerj.15440)
Supplement: Supplemental Information 6 — Abscissa: name; Ordinate: data [file peerj-11-15440-s006.xlsx]

## Sheet: Sheet1
GENE	SAMPLE	EXPRESSION	EXPRESSION SD		Gene	RNA-Seq	q-PCR
MJ_LEAF_005090	MJW+1L	1.0001	0.0169327		MJ_LEAF_005090	-1.07402	-2.40764
	MJW+2L	1.58587	0.0215405		MJ_LEAF_21193	-1.01899	-3.19009
	MJW+3L	1.1049	0.0767853		MJ_LEAF_38077	-0.402876	2.0435
	MJW-1L	0.375656	0.0267477		MJ_LEAF_176857	0.736321	3.20189
	MJW-2L	0.341267	0.0178359		MJ_ROOT_009176	0.217818	-1.35479
	MJW-3L	0.511211	0.0291608		MJ_ROOT_029024	4.74082	3.43636
	MJW+1R	1.07438	0.081192		MJ_ROOT_030285	9.33281	7.12425
	MJW+2R	0.862125	0.0309635		MJ_ROOT_122825	5.72965	5.90525
	MJW+3R	0.668669	0.0409496		MJ_ROOT_129423	-3.35081	-1.90534
	MJW-1R	0.189892	0.00706366
	MJW-2R	0.235313	0.00662246
	MJW-3R	0.22821	0.0131892
MJ_LEAF_009176	MJW+1L	1.00048	0.0377468
	MJW+2L	1.65935	0.123769
	MJW+3L	0.746503	0.140872
	MJW-1L	1.70921	0.242436
	MJW-2L	2.2021	0.241314
	MJW-3L	2.05927	0.264928
	MJW+1R	22.777	5.8318
	MJW+2R	17.8013	0.522881
	MJW+3R	19.8877	0.895554
	MJW-1R	25.8871	0.511278
	MJW-2R	22.3362	2.26186
	MJW-3R	22.26	1.70182
MJ_LEAF_21193	MJW+1L	1.00016	0.0220601
	MJW+2L	0.608163	0.0164398
	MJW+3L	1.0629	0.0440081
	MJW-1L	0.380757	0.0209138
	MJW-2L	0.117093	0.00356114
	MJW-3L	0.31375	0.00918195
	MJW+1R	0.000128865	4.79846e-06
	MJW+2R	0.000189086	1.77265e-05
	MJW+3R	5.82101e-05	1.09213e-05
	MJW-1R	8.42465e-05	1.84208e-05
	MJW-2R	9.00408e-05	3.62133e-05
	MJW-3R	0.000238594	9.03612e-05
MJ_LEAF_029024	MJW+1L	1.00025	0.0273582
	MJW+2L	1.65796	0.0302703
	MJW+3L	0.873795	0.0588397
	MJW-1L	24.9553	3.81647
	MJW-2L	48.7755	2.89499
	MJW-3L	8.02551	0.273227
	MJW+1R	1.5448	0.05933
	MJW+2R	1.76981	0.0798041
	MJW+3R	2.01337	0.0862694
	MJW-1R	47.0202	0.182645
	MJW-2R	50.6409	2.87423
	MJW-3R	70.5369	3.97636
MJ_LEAF_030285	MJW+1L	1.02257	0.254065
	MJW+2L	0.181458	0.0608332
	MJW+3L	0.534036	0.142989
	MJW-1L	9.41004	2.14271
	MJW-2L	1.71378	0.583458
	MJW-3L	2.63355	0.125446
	MJW+1R	0.873237	0.0933352
	MJW+2R	0.783044	0.00921985
	MJW+3R	1.45778	0.29005
	MJW-1R	893.673	29.0232
	MJW-2R	1252.87	48.2484
	MJW-3R	505.387	61.036
MJ_LEAF_38077	MJW+1L	1.0009	0.0525894
	MJW+2L	0.877698	0.101971
	MJW+3L	0.754457	0.0216197
	MJW-1L	0.639411	0.0229941
	MJW-2L	0.283206	0.0278527
	MJW-3L	0.825243	0.0395074
	MJW+1R	0.0592278	0.00170837
	MJW+2R	0.0535873	0.00181976
	MJW+3R	0.0406178	0.00172884
	MJW-1R	0.0263582	0.00178708
	MJW-2R	0.0309007	0.00287298
	MJW-3R	0.0180248	0.000855967
MJ_LEAF_122825	MJW+1L	1.00339	0.102862
	MJW+2L	0.495356	0.030196
	MJW+3L	0.898728	0.0284129
	MJW-1L	456.458	9.39654
	MJW-2L	749.468	39.5709
	MJW-3L	66.4752	2.20824
	MJW+1R	4.86778	1.0564
	MJW+2R	3.56282	0.156743
	MJW+3R	2.2928	0.0221283
	MJW-1R	180.638	9.08055
	MJW-2R	202.67	6.84722
	MJW-3R	237.776	32.6755
MJ_LEAF_129423	MJW+1L	1.00191	0.0767668
	MJW+2L	0.695778	0.0743112
	MJW+3L	0.880164	0.17535
	MJW-1L	2.53007	0.125517
	MJW-2L	0.92869	0.131621
	MJW-3L	2.16791	0.0478769
	MJW+1R	84.9075	5.8445
	MJW+2R	23.9398	2.09748
	MJW+3R	69.3899	2.66452
	MJW-1R	2.33197	0.257959
	MJW-2R	12.3251	1.06845
	MJW-3R	1.91136	0.223446
MJ_LEAF_176857	MJW+1L	1.00055	0.0404735
	MJW+2L	1.18279	0.0107699
	MJW+3L	1.21623	0.0199237
	MJW-1L	2.35873	0.0455788
	MJW-2L	1.97873	0.0550363
	MJW-3L	1.99188	0.00588648
	MJW+1R	0.463558	0.0594014
	MJW+2R	0.806545	0.067245
	MJW+3R	1.19172	0.177357
	MJW-1R	1.10453	0.1175
	MJW-2R	1.30027	0.0585947
	MJW-3R	1.86578	0.140518
